# Supplementary material for: Assessment of Health-Related Quality of Life in Postburn Adult Survivors: A Cross-sectional 4 Years of Experience Study From Cyprus
Source: J Burn Care Res. 2025 Mar 28;46(4):768–75. doi: 10.1093/jbcr/irae213 (PMC12397683; doi:10.1093/jbcr/irae213)
Supplement: irae213_suppl_Supplementary_Tables [file irae213_suppl_supplementary_tables.zip]

Archive with 2 entries (1 files):
- Supplementary Tables/
- Supplementary Tables/Supplementary Tables.pdf
